# Supplementary material for: Glutamate Receptor-like (GLR) Family in Brassica napus: Genome-Wide Identification and Functional Analysis in Resistance to Sclerotinia sclerotiorum
Source: Int J Mol Sci. 2024 May 23;25(11):5670. doi: 10.3390/ijms25115670 (PMC11172227; doi:10.3390/ijms25115670)
Supplement: Supplementary file 1 [file ijms-25-05670-s001.zip]

Archive with 1 entries (1 files):
- ijms-2996832-supplementary-1.pdf
